# Supplementary material for: Evaluating the Antioxidant Properties of the Leaves and Stems of Alpinia oxyphylla In Vitro and Its Growth-Promoting, Muscle Composition Change, and Antioxidative Stress Function on Juvenile Litopenaeus vannamei
Source: Antioxidants (Basel). 2023 Sep 27;12(10):1802. doi: 10.3390/antiox12101802 (PMC10604745; doi:10.3390/antiox12101802)
Supplement: Supplementary file 1 [file antioxidants-12-01802-s001.zip]

Archive with 1 entries (1 files):
- antioxidants-2602816-SI.pdf
